# Supplementary material for: The Potential Mechanisms behind Loperamide-Induced Cardiac Arrhythmias Associated with Human Abuse and Extreme Overdose
Source: Biomolecules. 2023 Sep 6;13(9):1355. doi: 10.3390/biom13091355 (PMC10527387; doi:10.3390/biom13091355)
Supplement: Supplementary file 1 [file biomolecules-13-01355-s001.zip]

Archive with 9 entries (8 files):
- biomolecules-2579120-supplementary/
- biomolecules-2579120-supplementary/Supplement file table S1_Non-Calibrated Reference Cells Parameters.xlsx
- biomolecules-2579120-supplementary/Supplement file table S2_Calibrated Reference Cells Parameters.xlsx
- biomolecules-2579120-supplementary/Supplement Table S3-Loperamide.xlsx
- biomolecules-2579120-supplementary/Supplement Table S4-Hydroxyzine.xlsx
- biomolecules-2579120-supplementary/Supplement Table S5-Metoprolol.xlsx
- biomolecules-2579120-supplementary/Supplementary table S7.pdf
- biomolecules-2579120-supplementary/Supplementary table S8.pdf
- biomolecules-2579120-supplementary/Table 6 In-Silico Loperamide and hydroxazine.pdf
