# Supplementary material for: The Potential Mechanisms behind Loperamide-Induced Cardiac Arrhythmias Associated with Human Abuse and Extreme Overdose
Source: Biomolecules. 2023 Sep 6;13(9):1355. doi: 10.3390/biom13091355 (PMC10527387; doi:10.3390/biom13091355)
Supplement: Supplementary file 1 [file biomolecules-13-01355-s001.zip › biomolecules-2579120-supplementary/Supplement file table S1_Non-Calibrated Reference Cells Parameters.xlsx]

## Sheet: Sheet1
Reference cells parameters
GNa	GNaL	Gto	GKr	GKs	GK1	Gncx	Pnak	PCa
0.772299	1.68497	0.220207	0.635987	0.720449	0.525026	1.52606	0.664886	1.71711
0.874118	1.39054	1.25578	0.84328	0.0749504	0.877054	1.56118	0.540712	1.51421
1.4333	1.98933	0.976066	0.770996	0.757844	1.41365	1.79563	0.908667	1.22327
1.28555	1.19917	1.35476	0.680668	0.245489	1.5072	1.83609	0.757448	1.11647
1.77923	1.63597	0.230093	0.987968	0.110194	1.77907	1.91511	0.843753	1.43881
0.995502	1.50226	0.305752	0.884802	0.378923	1.27471	1.69206	0.55221	1.70754
1.38903	1.81255	0.752256	0.96702	0.0335114	1.26415	1.00018	0.987494	1.17901
0.57471	1.34831	1.90778	0.526903	0.667725	0.900709	1.97852	0.900833	1.66915
0.843384	1.02189	0.920013	0.782916	0.945791	1.50878	1.33061	0.857002	1.51332
1.21405	1.31721	1.91368	0.517972	0.2994	0.647804	1.33592	0.648175	1.90872
1.41528	1.56174	1.91664	0.722791	0.184851	0.780505	1.81804	0.894014	1.10651
0.950679	1.38071	1.34132	0.640568	0.344553	1.95409	1.06761	0.551856	1.49864
1.07491	1.04232	1.27025	0.928579	0.50663	0.731597	1.22086	0.768201	1.38355
1.16123	1.66141	0.419588	0.7304	0.975944	1.56181	1.63926	0.586996	1.94391
1.67956	1.4587	0.702811	0.872386	0.98652	0.759424	1.41803	0.87093	1.57154
1.54373	1.72753	0.164692	0.673891	0.276114	1.15796	1.69471	0.731266	1.08576
1.42848	1.77013	0.861549	0.588985	0.618308	0.912384	1.93329	0.639067	1.52223
1.16699	1.32948	1.8961	0.859684	0.0592478	0.954406	1.20809	0.846481	1.63363
1.28659	1.26585	0.204999	0.742625	0.5091	0.932056	1.50569	0.706217	1.87645
0.740161	1.17328	1.95394	0.79579	0.859967	1.12633	1.32938	0.61007	1.30627
0.931038	1.06585	0.875526	0.903796	0.709621	1.01652	1.55654	0.51826	1.00269
1.33808	1.32187	0.300143	0.809641	0.36873	1.84765	1.27166	0.649104	1.46953
0.993112	1.69112	1.05596	0.951119	0.528045	1.29402	1.07001	0.90294	1.94196
1.62208	1.91713	0.115242	0.697043	0.79012	1.09013	1.6414	0.833336	1.63486
1.49845	1.5534	0.196419	0.904309	0.292517	1.36411	1.72464	0.674942	1.56413
1.64428	1.38785	0.904954	0.852554	0.36615	1.8686	1.50211	0.754427	1.1252
1.36919	1.13184	0.826951	0.811005	0.999003	1.69568	1.45236	0.667694	1.57983
0.761348	1.25997	1.9771	0.740009	0.265085	1.33552	1.54715	0.934924	1.75873
1.76359	1.64687	0.677719	0.600713	0.81637	0.951115	1.90447	0.587754	1.89515
0.820079	1.78468	0.947719	0.765781	0.104643	1.8672	1.92608	0.561447	1.41179
0.721824	1.26146	0.442974	0.509403	0.109523	1.70033	1.12984	0.919434	1.12752
1.47037	1.89848	1.09707	0.772533	0.351996	1.40631	1.43537	0.624377	1.83302
1.36078	1.6009	1.96718	0.729278	0.0814911	0.770797	1.10629	0.799864	1.97128
0.917534	1.14032	1.4534	0.552355	0.590395	1.59608	1.43769	0.830704	1.03975
1.49247	1.17842	0.0118201	0.651935	0.461519	1.1723	1.07918	0.94969	1.6258
1.11108	1.59593	1.24956	0.817039	0.724454	1.61875	1.039	0.76525	1.28664
0.998633	1.40801	0.963241	0.97718	0.575003	1.85872	1.79664	0.526706	1.26523
1.91611	1.77798	0.142233	0.99171	0.925932	0.853481	1.05761	0.570519	1.72896
0.769916	1.35982	1.07871	0.647466	0.857175	1.57083	1.74227	0.548698	1.19733
0.813272	1.89262	0.330697	0.645441	0.886287	1.4856	1.62187	0.753449	1.9736
0.678809	1.66925	1.62693	0.965596	0.536701	1.70899	1.39031	0.784829	1.22844
0.59068	1.60475	0.256448	0.717194	0.714898	1.83272	1.76653	0.699007	1.55827
0.610079	1.91909	0.545924	0.877474	0.163234	0.910615	1.85754	0.926972	1.57606
1.05863	1.33247	0.269402	0.523109	0.173865	1.35613	1.35954	0.966795	1.98789
1.63003	1.63223	0.799533	0.701993	0.995195	1.1407	1.67347	0.631645	1.27474
1.45269	1.13306	0.340679	0.576988	0.134835	0.980336	1.57128	0.536841	1.64122
0.694464	1.95267	1.98748	0.58248	0.342813	0.807226	1.58	0.999377	1.92964
1.92757	1.02841	1.53845	0.931187	0.911448	0.744158	1.30485	0.845594	1.35727
1.87293	1.67395	1.24411	0.973354	0.202412	1.4549	1.21116	0.72806	1.18317
1.51438	1.11423	0.264112	0.771693	0.145497	1.05487	1.51235	0.955607	1.70053
0.787079	1.9867	1.99359	0.851743	0.179651	1.85327	1.32176	0.523862	1.45551
1.05254	1.18377	1.44988	0.862201	0.759584	1.59301	1.98079	0.855129	1.80809
0.508818	1.22029	0.287019	0.548497	0.0991804	0.76311	1.91079	0.557787	1.88119
0.681116	1.17704	0.296726	0.571167	0.54706	0.795142	1.91688	0.847521	1.82648
0.890114	1.85408	0.534359	0.820125	0.802085	1.62151	1.40979	0.707637	1.84269
1.23993	1.56854	1.82535	0.617795	0.467945	1.16765	1.7096	0.58002	1.87009
1.98475	1.15454	1.8101	0.932507	0.212017	1.08092	1.97582	0.916578	1.47585
0.617374	1.38345	1.41535	0.569361	0.704366	1.00792	1.64535	0.821549	1.41754
1.46566	1.65361	0.555618	0.98479	0.593702	1.04721	1.20723	0.72531	1.70269
0.577108	1.72915	0.357511	0.558014	0.996114	1.38151	1.68983	0.97935	1.7693
0.776226	1.33945	1.66468	0.894464	0.513143	1.58829	1.58038	0.94526	1.80373
1.38774	1.38898	1.00795	0.652225	0.881017	1.51811	1.46536	0.710695	1.30517
1.56357	1.42228	1.64268	0.56002	0.569862	1.23852	1.17666	0.618046	1.58978
1.85943	1.51491	0.842044	0.758099	0.222515	0.756822	1.59462	0.772699	1.84192
1.92102	1.95436	0.505348	0.556533	0.412849	1.45936	1.45471	0.673042	1.15589
0.957004	1.99038	0.608858	0.602331	0.16168	1.63149	1.22454	0.981794	1.83879
1.2552	1.53517	1.84008	0.863993	0.770145	1.19006	1.37355	0.752545	1.43236
1.18061	1.75193	1.89078	0.584092	0.970328	1.86305	1.76447	0.788164	1.49024
0.614702	1.95659	0.0851903	0.759044	0.21407	0.697016	1.03573	0.682218	1.74151
1.66385	1.53047	0.0565283	0.986372	0.437662	0.939845	1.61613	0.66626	1.0472
0.674794	1.08592	0.434351	0.999526	0.982645	1.53144	1.14134	0.993411	1.3229
1.34154	1.94535	0.689945	0.857603	0.284591	1.53276	1.55188	0.996287	1.54094
0.925752	1.37888	0.0978639	0.675475	0.14146	1.62692	1.98586	0.612393	1.08338
1.60582	1.28517	1.01317	0.557198	0.211046	0.635383	1.80701	0.764894	1.10268
1.68915	1.43418	1.77428	0.62959	0.682037	1.92961	1.88642	0.544792	1.53391
1.70749	1.25536	1.43234	0.60101	0.814829	1.11048	1.38284	0.589485	1.0007
1.34654	1.72508	0.397317	0.694349	0.491691	0.584996	1.09826	0.590011	1.61802
1.88888	1.39724	0.500626	0.728073	0.808752	1.3922	1.83398	0.71395	1.16243
1.32632	1.49776	1.1468	0.878731	0.0402962	1.62882	1.78335	0.661485	1.1322
1.36522	1.0638	0.834942	0.574088	0.878938	0.520849	1.59994	0.990286	1.26387
0.954854	1.80053	1.47121	0.788173	0.481353	1.98706	1.90318	0.88963	1.18183
0.585841	1.91318	0.28009	0.957557	0.670387	1.71838	1.18297	0.597013	1.48019
0.52841	1.56333	1.69476	0.689444	0.380578	1.54863	1.7103	0.521353	1.42307
1.66801	1.57389	1.31508	0.906018	0.774153	1.13008	1.44777	0.57153	1.25135
1.85015	1.60691	1.08955	0.831886	0.325193	1.30639	1.7595	0.619134	1.17111
1.60016	1.49823	1.9083	0.587676	0.182674	0.607497	1.84038	0.824154	1.5827
0.802785	1.02281	1.52162	0.976473	0.0713509	0.865728	1.44204	0.838657	1.69771
1.27192	1.47501	0.865539	0.550173	0.875877	0.976509	1.31461	0.86521	1.17494
0.656636	1.80938	1.72058	0.603331	0.280827	1.58158	1.93083	0.709747	1.20191
0.578076	1.57803	0.762238	0.531327	0.216303	0.522709	1.95077	0.867532	1.62061
1.90223	1.59824	1.55761	0.853445	0.389004	1.90368	1.04587	0.983984	1.44851
1.73395	1.4035	0.0905875	0.592685	0.855679	1.3454	1.5398	0.705259	1.33501
1.97124	1.30955	0.653528	0.751113	0.158017	1.78484	1.7005	0.733075	1.06011
1.14708	1.92507	1.7681	0.77542	0.448264	0.813977	1.39416	0.874411	1.68705
1.78105	1.62891	1.92227	0.920612	0.354732	0.596412	1.70439	0.83161	1.19923
0.971574	1.36782	1.9359	0.581831	0.901914	1.80757	1.23989	0.537655	1.56121
0.673838	1.43395	0.384993	0.781103	0.573489	1.55617	1.89831	0.692734	1.40966
1.14119	1.31176	0.924305	0.500102	0.393026	1.31673	1.6318	0.828567	1.97461
1.65422	1.25075	1.49974	0.996875	0.362108	0.904738	1.61918	0.811654	1.19096
0.690179	1.70255	1.70279	0.844213	0.88968	1.26072	1.47571	0.778419	1.99271
1.48474	1.11394	0.431939	0.828728	0.399829	1.83524	1.20464	0.741696	1.12388
1.50335	1.96942	1.03919	0.534308	0.625659	1.78844	1.10253	0.735871	1.9326
0.976587	1.34429	1.6569	0.876768	0.255402	1.07368	1.55362	0.550836	1.84553
1.82699	1.55491	1.14008	0.813063	0.685335	0.85834	1.09407	0.951682	1.79248
1.73116	1.54809	1.33664	0.538432	0.951978	1.32775	1.16208	0.720545	1.69929
1.49384	1.3569	0.395756	0.676605	0.514075	1.39579	1.38608	0.842049	1.09187
0.522332	1.7918	1.52682	0.763537	0.116077	1.54678	1.57473	0.904144	1.67509
1.83124	1.63646	0.139826	0.710275	0.550143	1.65535	1.48389	0.708368	1.90144
1.72134	1.17093	1.67082	0.879592	0.446656	0.683277	1.22267	0.572848	1.20528
1.43058	1.94617	0.588741	0.631155	0.154803	0.855284	1.69889	0.72113	1.10158
1.8853	1.75412	1.47824	0.802516	0.188126	1.61267	1.37627	0.798173	1.24491
0.911808	1.88466	1.95729	0.818599	0.309737	0.600412	1.39851	0.95955	1.48326
0.831225	1.99535	1.84549	0.946145	0.990199	1.65862	1.21454	0.891211	1.70554
1.19446	1.52257	1.54361	0.925947	0.0868684	1.35203	1.04095	0.513262	1.68898
0.881585	1.0598	0.373183	0.793161	0.230191	1.03749	1.47958	0.804877	1.25912
0.663682	1.2324	0.661048	0.692669	0.402201	0.979238	1.79207	0.640283	1.09257
0.960807	1.45165	1.9832	0.952029	0.47206	1.61524	1.6642	0.659225	1.78143
0.870342	1.5164	1.80563	0.835491	0.326228	0.535004	1.19698	0.58249	1.24888
0.56167	1.02461	0.657552	0.580344	0.352576	1.57548	1.13086	0.538417	1.81283
1.90872	1.48011	1.288	0.881433	0.872096	1.80009	1.1784	0.701732	1.09442
0.817743	1.3373	1.44523	0.606185	0.556217	1.91353	1.73324	0.952235	1.20805
1.69607	1.00752	0.236799	0.514885	0.241352	1.77629	1.25151	0.511161	1.49696
1.17644	1.87696	0.75929	0.6871	0.821951	1.76111	1.71532	0.740388	1.01746
0.862336	1.64978	0.891608	0.564981	0.44176	0.527112	1.53341	0.576892	1.84863
1.75768	1.60975	0.408878	0.539385	0.0767612	1.88816	1.98905	0.87932	1.38749
0.540648	1.98049	0.983848	0.833278	0.978788	1.55114	1.59357	0.901703	1.79564
1.25776	1.42916	1.11567	0.953144	0.107679	1.92518	1.31718	0.755716	1.5491
1.43632	1.89767	1.67243	0.655745	0.792556	1.0566	1.90095	0.665687	1.64971
1.14466	1.28841	1.37432	0.964711	0.00943707	1.11763	1.35245	0.675894	1.67152
0.756482	1.85201	1.72643	0.537309	0.146935	1.04492	1.90802	0.992511	1.01545
1.82053	1.67632	0.593618	0.691899	0.690951	1.03445	1.75455	0.775704	1.15108
0.809497	1.138	1.41101	0.595115	0.655975	0.999552	1.2408	0.686316	1.72253
1.88119	1.97254	1.36626	0.921375	0.749218	1.20445	1.08686	0.66365	1.1941
1.80951	1.21019	0.246828	0.980113	0.976334	1.10552	1.13696	0.737951	1.74826
0.878274	1.046	0.950284	0.773566	0.677633	0.631837	1.52562	0.739011	1.47858
1.80257	1.78176	0.804639	0.998595	0.81126	0.712373	1.40001	0.684802	1.02307
0.556311	1.61013	1.82182	0.808407	0.75337	1.79738	1.81655	0.670753	1.07545
1.20233	1.51385	1.7996	0.713088	0.693395	1.59154	1.80904	0.813397	1.36773
1.52616	1.04999	0.117388	0.761186	0.981221	1.88024	1.92166	0.895747	1.72714
1.74281	1.37777	0.527588	0.515636	0.548	1.43533	1.84748	0.915553	1.10833
0.941551	1.55927	0.739175	0.988527	0.263324	1.29075	1.42775	0.633219	1.60322
0.687664	1.52789	0.180436	0.810041	0.257246	0.626911	1.30172	0.504321	1.5456
1.61476	1.29217	1.52927	0.63933	0.707724	1.74875	1.4617	0.82509	1.22054
1.89496	1.50836	0.994681	0.908081	0.374057	1.38649	1.13455	0.820466	1.03243
1.31462	1.54555	1.90128	0.855168	0.195288	1.93884	1.82843	0.718153	1.13483
1.47742	1.98313	0.162223	0.72696	0.112729	1.60889	1.11363	0.742864	1.85749
0.51685	1.48217	1.19854	0.961112	0.405166	0.570751	1.92954	0.627936	1.17745
1.19959	1.73774	0.974887	0.997326	0.668833	1.81351	1.56613	0.840634	1.38045
1.63938	1.67062	0.33292	0.704659	0.754466	1.90008	1.97663	0.962446	1.65544
1.95471	1.93419	1.35043	0.611449	0.489965	0.802504	1.16965	0.501437	1.02642
1.4738	1.05132	0.493424	0.905522	0.65775	1.24801	1.72063	0.912755	1.11488
1.01186	1.69271	0.381707	0.902614	0.710338	1.07672	1.03335	0.693222	1.06858
0.853238	1.2975	1.36322	0.52943	0.468933	1.71491	1.7777	0.676328	1.18607
1.10781	1.96259	0.479947	0.507269	0.776018	1.17974	1.25278	0.954312	1.08855
0.622956	1.49099	1.75859	0.923103	0.455766	1.3702	1.29153	0.973925	1.50399
1.22216	1.44623	1.46135	0.624581	0.337314	1.8087	1.9666	0.528413	1.95879
1.94085	1.99812	0.785843	0.561244	0.94368	1.19823	1.15352	0.957299	1.59623
1.46166	1.6392	1.61187	0.578266	0.133099	1.16079	1.51612	0.749168	1.97877
1.04445	1.69771	0.954145	0.901376	0.0466628	1.81896	1.39625	0.751506	1.65726
0.779203	1.18811	1.58386	0.766046	0.760036	0.811721	1.27709	0.763788	1.37576
1.00503	1.16323	0.649966	0.626126	0.126711	0.639361	1.00385	0.603359	1.06669
1.98706	1.65978	0.669326	0.511176	0.78385	1.35188	1.71666	0.507008	1.21858
1.76699	1.9656	1.63949	0.979768	0.664342	1.58314	1.6148	0.988554	1.31154
1.90652	1.06909	1.92904	0.757196	0.607894	1.46728	1.07661	0.722052	1.33265
1.08186	1.70056	0.98992	0.646769	0.53809	1.6662	1.67149	0.592883	1.00947
0.640052	1.52186	0.311075	0.739002	0.0722277	1.70986	1.9497	0.509679	1.94532
0.685164	1.46357	1.60382	0.88212	0.736052	1.53809	1.08247	0.923646	1.88743
1.46661	1.88084	1.94209	0.503184	0.0613788	1.88462	1.37512	0.69066	1.31676
1.58669	1.5803	0.123954	0.648404	0.0656474	0.623865	1.66741	0.531982	1.79031
0.765039	1.46435	1.88161	0.671551	0.124259	0.675812	1.59661	0.971506	1.57435
1.04767	1.71944	0.480292	0.7468	0.510893	1.50071	1.58758	0.760219	1.16602
1.55747	1.51979	0.814638	0.899252	0.698703	0.737254	1.1499	0.776056	1.0418
1.51862	1.97675	1.0927	0.950915	0.349059	1.47933	1.40406	0.950666	1.50961
1.89137	1.92805	0.0497626	0.743169	0.443305	0.76615	1.2454	0.783532	1.55217
1.18743	1.23654	0.212046	0.938434	0.00613036	0.834707	1.78084	0.730491	1.06331
1.20879	1.61527	1.66233	0.563646	0.570085	1.9893	1.43942	0.645055	1.92495
1.58045	1.61308	1.68303	0.63331	0.494529	1.49724	1.10801	0.515955	1.13031
1.6335	1.24045	1.1091	0.937892	0.497806	1.59886	1.85925	0.826622	1.56706
1.71724	1.76246	0.844364	0.533475	0.193224	1.01372	1.23269	0.844051	1.72166
1.69175	1.4259	0.617251	0.518581	0.411446	0.560336	1.44568	0.939949	1.07088
0.824657	1.97096	1.74993	0.721771	0.100344	1.14409	1.89081	0.535463	1.69012
1.26212	1.52439	0.932545	0.875821	0.169525	0.750105	1.01345	0.583985	1.01864
0.699833	1.6653	0.642304	0.586144	0.0979813	0.507166	1.41577	0.744571	1.43654
1.81193	1.73884	0.77251	0.573383	0.00225155	1.69206	1.41308	0.946155	1.14624
1.15194	1.24837	1.29941	0.524231	0.534759	0.792206	1.74914	0.759815	1.95586
0.804707	1.74142	1.15724	0.891807	0.940312	1.82174	1.27365	0.982082	1.96271
1.67424	1.53873	1.17313	0.649518	0.689353	1.91702	1.82255	0.723173	1.55759
1.87424	1.71106	1.23652	0.830609	0.799258	1.33377	1.72933	0.598985	1.81076
1.01563	1.00267	0.422274	0.753188	0.131643	0.686753	1.14405	0.917929	1.86204
1.1306	1.228	1.10176	0.801509	0.67574	0.929943	1.11932	0.532432	1.75152
1.40008	1.36221	0.681881	0.672957	0.434264	1.37866	1.64371	0.573351	1.00793
0.897555	1.86449	1.6496	0.896257	0.015267	1.93429	1.34312	0.777869	1.28274
0.625847	1.03113	0.202473	0.918354	0.838002	1.22793	1.93911	0.984159	1.58139
1.6859	1.28162	0.742639	0.508798	0.822593	1.60267	1.17209	0.940715	1.46478
0.73948	1.3358	0.49867	0.553707	0.62756	1.7328	1.39346	0.565065	1.78985
0.82102	1.76422	1.29073	0.598434	0.186775	1.30966	1.54112	0.602752	1.63609
1.61678	1.29107	0.781253	0.568948	0.519928	0.734281	1.09742	0.816104	1.77082
0.82733	1.17542	1.18361	0.816049	0.555767	1.96967	1.27462	0.52009	1.10545
0.866571	1.22211	0.106884	0.679514	0.19605	1.34852	1.36489	0.881558	1.30298
1.29665	1.91457	1.04579	0.794227	0.722686	1.64651	1.82692	0.832042	1.63173
1.57056	1.03874	1.39732	0.860041	0.903698	1.9455	1.42572	0.93653	1.66436
1.50016	1.15867	0.00771184	0.948543	0.933535	0.884535	1.14396	0.770842	1.52117
1.59739	1.42003	0.56241	0.545189	0.329975	1.03049	1.6479	0.985441	1.16438
0.909769	1.35139	0.313791	0.822642	0.894819	1.02087	1.18124	0.653269	1.94763
1.75486	1.92773	0.24825	0.530911	0.0431107	1.71709	1.12641	0.678269	1.88411
0.634902	1.80533	1.94583	0.890727	0.390889	0.797458	1.19933	0.71157	1.80543
1.01945	1.10682	1.16914	0.867556	0.861502	0.651509	1.02314	0.967979	1.34138
1.20659	1.19131	0.5365	0.94203	0.87029	1.14796	1.04637	0.617256	1.0779
0.583743	1.72117	1.83527	0.565034	0.60301	1.92372	1.78703	0.974429	1.09957
1.12734	1.5676	1.35698	0.627051	0.765815	0.673861	1.28654	0.54149	1.81605
1.74116	1.74942	1.07544	0.685206	0.234071	1.41799	1.34462	0.79609	1.2272
1.99685	1.4853	1.93926	0.856837	0.892345	0.868315	1.74588	0.819932	1.28905
0.934699	1.07199	1.74354	0.836001	0.913216	0.844903	1.74695	0.657196	1.39486
1.56787	1.80248	1.59669	0.866174	0.120965	1.89601	1.99108	0.647394	1.44467
1.41481	1.35503	1.69975	0.994391	0.0268355	1.64189	1.54465	0.628098	1.38956
1.526	1.78317	1.36987	0.829495	0.921376	0.660506	1.49537	0.559108	1.83134
1.27729	1.49531	0.17712	0.541504	0.0106797	1.99623	1.22961	0.780873	1.33104
0.91465	1.96009	0.597052	0.821436	0.993796	1.07174	1.84401	0.715833	1.76696
1.99712	1.70717	0.276524	0.68128	0.827145	0.611892	1.92517	0.655538	1.87238
1.25995	1.08634	1.21014	0.837343	0.865797	1.25561	1.80303	0.896549	1.93048
1.92923	1.86319	0.349254	0.778241	0.275801	0.96768	1.65487	0.56064	1.90209
1.91009	1.90383	0.914279	0.943496	0.156872	1.13471	1.13285	0.672911	1.71913
0.841926	1.47392	0.00033766	0.542652	0.102872	0.5679	1.53091	0.677845	1.25274
1.37281	1.46885	0.639223	0.886528	0.553632	1.53558	1.357	0.593959	1.48975
1.62785	1.27942	1.56875	0.913239	0.566127	1.75716	1.48532	0.929373	1.96023
1.37367	1.81057	1.5668	0.723825	0.687192	0.830532	1.80571	0.738807	1.86719
1.40778	1.66366	0.0401449	0.892828	0.176712	1.48192	1.58502	0.564084	1.97638
1.54081	1.70888	1.4279	0.944717	0.416672	1.13677	1.21905	0.856421	1.27839
0.782149	1.82128	1.54722	0.827134	0.680735	1.47576	1.67829	0.503305	1.3089
0.708653	1.3024	1.21581	0.978046	0.359252	0.82407	1.7886	0.514795	1.6672
0.558008	1.76979	1.81858	0.883849	0.421888	0.741145	1.49369	0.880365	1.79952
1.29315	1.44493	1.73869	0.654984	0.62826	1.98098	1.5909	0.836394	1.1523
1.80668	1.27767	0.455177	0.915545	0.928445	0.773885	1.96888	0.700512	1.52752
0.788756	1.27053	0.568588	0.780286	0.812105	1.30336	1.12508	0.779155	1.00428
1.89896	1.67902	1.716	0.749994	0.283879	1.97797	1.86649	0.911147	1.42478
1.39297	1.63149	1.80265	0.750438	0.639597	1.79269	1.73937	0.849361	1.5933
1.10031	1.74357	0.400023	0.666331	0.780987	1.74151	1.45002	0.534278	1.02538
1.35313	1.75861	1.43189	0.698021	0.191987	1.99965	1.47201	0.835846	1.60928
0.651361	1.43011	0.999002	0.625563	0.415445	0.549508	1.88427	0.977874	1.37128
1.7934	1.34218	1.23439	0.712766	0.297818	1.39764	1.28927	0.724117	1.66294
0.808107	1.20606	0.634464	0.632673	0.312465	0.718981	1.62495	0.815504	1.17378
1.65124	1.81859	0.130696	0.81291	0.22019	1.2791	1.16118	0.97823	1.05352
1.77623	1.87092	1.42145	0.61596	0.784487	1.83125	1.01148	0.868587	1.47707
1.25237	1.40535	1.26429	0.614982	0.0690045	0.88244	1.19246	0.766891	1.29727
1.74754	1.82709	1.32448	0.733265	0.96195	0.769718	1.0883	0.62622	1.80745
1.1719	1.50199	0.583262	0.642304	0.882266	1.67904	1.60484	0.607818	1.08796
0.846828	1.4005	0.04735	0.933121	0.767902	1.67444	1.52838	0.958659	1.26155
1.47915	1.85154	0.489913	0.516375	0.0953833	1.56298	1.05222	0.563699	1.50174
1.85305	1.03374	1.26174	0.678682	0.138748	0.664179	1.36054	0.605912	1.73764
1.6603	1.58832	0.14604	0.638526	0.035552	0.504013	1.40333	0.662561	1.23148
1.97944	1.00953	0.620081	0.525016	0.0219487	0.590061	1.14623	0.553904	1.79771
0.660297	1.95092	0.260534	0.554271	0.356485	1.0987	1.99812	0.998585	1.36177
1.57582	1.13585	1.00367	0.975406	0.795112	0.701316	1.90705	0.585907	1.98299
1.76926	1.23491	1.59566	0.898848	0.772755	1.08545	1.54376	0.588765	1.48487
1.13591	1.62648	1.79425	0.674602	0.151757	1.87107	1.24331	0.638586	1.11102
1.40901	1.01121	0.148204	0.769894	0.119022	1.64935	1.00768	0.797079	1.61789
0.713169	1.05285	1.89314	0.912056	0.623759	1.3125	1.70383	0.736904	1.63909
1.26998	1.38416	0.89967	0.513871	0.73115	1.74516	1.75065	0.858842	1.64397
0.965033	1.07437	1.04087	0.774746	0.270629	0.827175	1.06842	0.529008	1.69327
1.65643	1.93899	1.34477	0.535042	0.181817	1.96279	1.7351	0.899682	1.40232
1.70102	1.68616	0.155625	0.644956	0.0576927	0.995108	1.22737	0.761524	1.4284
0.54401	1.93397	0.849585	0.747963	0.129749	0.80325	1.15879	0.767076	1.90499
1.74886	1.0465	1.16068	0.776405	0.431086	1.8776	1.87217	0.654465	1.09623
1.39597	1.45576	0.901078	0.870367	0.0830078	1.47449	1.27893	0.876672	1.61296
0.885402	1.87423	1.40406	0.985181	0.0518893	1.3592	1.77429	0.989933	1.39074
1.97419	1.81441	1.88662	0.924844	0.532755	0.889252	1.01751	0.547729	1.83624
0.945104	1.27564	0.19343	0.873174	0.908612	1.60403	1.51851	0.872491	1.37995
1.02999	1.08331	1.61663	0.575281	0.646588	1.82726	1.64925	0.914611	1.23782
1.61903	1.88674	0.710848	0.65327	0.56078	0.896855	1.86264	0.806577	1.74438
1.31199	1.59665	1.50591	0.754242	0.486315	1.94625	1.16762	0.542597	1.68384
1.11237	1.66627	1.32943	0.796881	0.0396472	0.509063	1.35416	0.696305	1.82893
1.98988	1.41702	0.645631	0.806572	0.956802	0.690741	1.37068	0.704727	1.44289
1.81436	1.86931	1.58826	0.66871	0.334414	0.963754	1.93783	0.691107	1.77463
1.51077	1.46166	0.406178	0.768684	0.232581	0.924477	1.33842	0.569754	1.50739
1.32485	1.73378	0.854885	0.889659	0.377913	1.7271	1.96322	0.789433	1.51611
0.795422	1.50563	0.938653	0.628854	0.303734	1.55312	1.52256	0.729244	1.78365
1.78675	1.16467	0.943208	0.84856	0.242407	1.15287	1.48007	0.854049	1.92268
1.64801	1.04031	1.61378	0.880745	0.427274	1.24298	1.26282	0.863033	1.04488
1.8977	1.79684	0.413937	0.993273	0.462475	1.52184	1.46742	0.931041	1.33889
1.23263	1.59113	0.713239	0.607634	0.659258	0.972162	1.78566	0.714969	1.73487
1.03523	1.09105	1.44085	0.741983	0.877367	1.9844	1.01419	0.698669	1.89753
0.905758	1.77907	1.95138	0.762627	0.635451	1.34199	1.30821	0.965353	1.67329
0.534115	1.08121	1.10402	0.579548	0.640204	0.915983	1.23463	0.948988	1.78406
1.18313	1.39364	0.577129	0.954952	0.0293927	1.2715	1.33783	0.927773	1.21197
1.13651	1.71281	1.55388	0.677314	0.863609	1.44443	1.83077	0.871185	1.75728
0.588838	1.88821	1.48546	0.622704	0.0889208	0.564909	1.86524	0.683446	1.45617
1.31637	1.84392	1.08555	0.65617	0.742414	1.91182	1.50149	0.623366	1.99521
1.09733	1.01235	1.7053	0.609701	0.713495	1.7953	1.32682	0.886135	1.02993
1.99112	1.31375	0.987179	0.958011	0.830891	0.872	1.95723	0.888105	1.55535
1.58476	1.10906	0.716008	0.637198	0.837279	1.4222	1.58393	0.930002	1.45928
1.07065	1.47782	0.424068	0.540441	0.247574	0.554535	1.50847	0.527215	1.74267
0.859849	1.19419	0.765564	0.634324	0.787167	0.945362	1.96545	0.615023	1.40448
1.75353	1.61875	1.18934	0.799295	0.520301	0.670385	1.29838	0.533731	1.56811
1.68367	1.92392	0.877218	0.981751	0.123994	1.52517	1.73761	0.539422	1.14902
0.744482	1.83211	1.12602	0.589438	0.339002	1.38431	1.68101	0.549476	1.23233
1.3832	1.30482	0.0658821	0.695731	0.738033	0.681688	1.44022	0.60992	1.67905
1.17241	1.10528	1.71782	0.610932	0.166129	0.786983	1.03797	0.938372	1.96484
1.23658	1.90058	1.27586	0.764802	0.695329	0.608598	1.3472	0.810967	1.12192
1.05535	1.00005	0.697412	0.597599	0.333279	1.5139	1.35043	0.803247	1.44096
1.08843	1.8483	0.770815	0.777655	0.601137	1.26549	1.61375	0.641734	1.4862
1.60292	1.64094	0.549683	0.68639	0.917344	0.892224	1.31075	0.829745	1.23457
1.61201	1.68821	0.168252	0.969256	0.0661123	1.8617	1.36607	0.756673	1.26618
1.57177	1.74431	0.0818396	0.605995	0.502519	1.52782	1.2951	0.697165	1.21644
0.712956	1.97891	1.49057	0.797649	0.493098	1.14965	1.2836	0.801295	1.14268
1.0222	1.5469	0.173595	0.865624	0.457485	0.580215	1.98753	0.579043	1.99069
0.568121	1.00435	0.80076	0.814992	0.4714	1.88935	1.062	0.841484	1.56277
1.03781	1.86072	1.15398	0.947055	0.504833	1.90967	1.94066	0.681112	1.53022
1.44627	1.74658	1.65597	0.949633	0.969149	1.48932	1.29601	0.805709	1.02072
0.937264	1.20002	1.23192	0.510121	0.0913486	0.848635	1.93569	0.96073	1.18926
0.598573	1.75645	1.12377	0.536514	0.0242096	0.646885	1.00833	0.74541	1.73
1.12112	1.10127	1.11879	0.599375	0.225862	1.90665	1.24605	0.635622	1.82495
1.21863	1.53395	0.511915	0.737277	0.967629	1.23647	1.04849	0.869115	1.68058
1.92226	1.78818	1.64526	0.916572	0.373817	0.777327	1.79156	0.976724	1.85223
1.01671	1.20367	0.665902	0.798973	0.482721	0.700121	1.18543	0.873769	1.95667
1.59001	1.457	0.819984	0.577839	0.885439	1.32041	1.38476	0.941858	1.82195
0.750511	1.511	1.0801	0.662997	0.701209	0.537946	1.85415	0.522941	1.04825
0.648782	1.3713	1.87155	0.618404	0.744631	0.987835	1.89345	0.964438	1.37708
1.67123	1.18153	0.0615958	0.567073	0.891892	0.64261	1.43326	0.817415	1.91344
0.888599	1.77214	0.017476	0.718467	0.465604	0.57433	1.25401	0.575378	1.12831
1.54565	1.84117	0.110397	0.935597	0.387682	1.42009	1.97294	0.554493	1.58797
1.08601	1.47016	0.35363	0.612743	0.907002	1.66975	1.10502	0.933605	1.24702
1.08384	1.91076	1.63368	0.919108	0.239632	0.907915	1.54836	0.660266	1.31525
0.637687	1.68051	0.918022	0.664001	0.923586	1.11973	1.97166	0.882348	1.81461
1.85852	1.80608	1.51647	0.719575	0.407985	1.20821	1.83451	0.834918	1.78736
1.93786	1.24213	1.73116	0.570199	0.0234193	1.21889	1.60286	0.790375	1.18562
1.33018	1.26768	1.68814	0.760759	0.542358	0.989625	1.47692	0.980432	1.05869
0.98007	1.57553	0.513428	0.91461	0.13701	0.656657	1.55852	0.567133	1.30088
1.30971	1.32303	0.319384	0.887759	0.323923	1.70324	1.43135	0.525755	1.41897
1.16343	1.96714	0.0762396	0.562817	0.315285	0.655675	1.38047	0.650088	1.42604
1.79251	1.28339	0.531136	0.504445	0.523251	1.45051	1.57797	0.712195	1.59167
0.791556	1.60369	0.735502	0.826293	0.317491	0.927487	1.28429	0.795824	1.9103
0.565592	1.23883	0.51761	0.971666	0.499607	1.75208	1.8601	0.944096	1.91464
1.11696	1.12986	1.96063	0.888744	0.0782455	0.615279	1.71889	0.853728	1.38468
1.93522	1.37221	0.240089	0.968235	0.796768	0.516221	1.67422	0.743579	1.05059
0.536487	1.61686	1.73485	0.590739	0.291341	0.551273	1.36941	0.823888	1.90602
0.668427	1.47895	1.06328	0.939195	0.418065	0.713616	1.19146	0.510439	1.49403
1.57793	1.54379	0.102169	0.911141	0.779697	0.726924	1.4966	0.622015	1.67622
1.03324	1.89561	1.31142	0.658548	0.58406	1.5797	1.79995	0.907181	1.4202
1.15796	1.01834	1.83742	0.682188	0.583696	1.22443	1.60103	0.611186	1.39731
0.731682	1.46798	1.19233	0.823737	0.289912	0.722812	1.82422	0.50266	1.9968
0.705724	1.90848	0.747542	0.543074	0.734411	0.870373	1.771	0.530851	1.74711
1.51325	1.83412	0.013841	0.784661	0.608579	0.948614	1.88908	0.50852	1.93526
0.928933	1.58583	0.189263	0.871761	0.516982	1.96571	1.50766	0.688097	1.61121
1.86537	1.21203	0.274825	0.528179	0.727468	1.63716	1.51581	0.921287	1.86488
1.06847	1.26371	0.13337	0.995429	0.663444	1.25186	1.13922	0.625304	1.52968
1.83706	1.93798	1.14979	0.960575	0.395931	0.595681	1.20214	0.848827	1.28025
1.66567	1.32524	0.931357	0.992643	0.477511	1.97411	1.01812	0.613532	1.7606
0.901264	1.14484	1.24265	0.864078	0.905052	0.920425	1.25637	0.695905	1.85916
0.696039	1.36847	1.03204	0.861468	0.422022	1.17073	1.96189	0.994575	1.33676
0.530432	1.40704	1.81596	0.630152	0.842862	1.68275	1.32344	0.97052	1.64417
0.836989	1.11877	1.0582	0.783798	0.0440108	0.895521	1.67679	0.910704	1.62303
1.95843	1.05416	1.74409	0.660446	0.300975	1.27021	1.9927	0.758914	1.43408
1.45703	1.71644	1.535	0.572798	0.973857	1.10052	1.73126	0.599725	1.40065
1.44224	1.20937	1.40365	0.566206	0.148137	1.32393	1.4298	0.517565	1.49383
1.81949	1.03501	0.0332359	0.989357	0.501499	1.96012	1.44859	0.8648	1.98428
1.50718	1.21418	1.06645	0.803996	0.452326	0.618495	1.45981	0.734574	1.94954
1.065	1.52903	0.725807	0.900152	0.171768	1.40186	1.84292	0.893716	1.39952
1.35663	1.29803	1.30784	0.583292	0.364329	1.0829	1.38987	0.890613	1.87532
0.605041	1.36543	1.87792	0.789233	0.702565	1.42852	1.26893	0.877319	1.36376
1.24948	1.21928	0.347743	0.83964	0.926002	1.18798	1.04224	0.791231	1.04359
1.335	1.24501	0.448673	0.847554	0.253625	0.840105	1.82098	0.769871	1.3937
1.72538	1.08908	1.39526	0.700806	0.261416	0.754587	1.7695	0.75084	1.65156
0.894662	1.34018	0.829818	0.714243	0.152761	1.84127	1.30787	0.644669	1.88868
0.940819	1.84633	0.45855	0.620769	0.732921	1.36788	1.58985	0.762278	1.91659
1.22546	1.10328	1.75547	0.990301	0.304956	1.18224	1.88174	0.642174	1.32594
1.34944	1.41187	0.053131	0.732925	0.267304	1.29642	1.06029	0.786763	1.34254
1.14963	1.50616	0.684145	0.725163	0.636639	1.76586	1.66915	0.782567	1.03529
1.87766	1.32709	1.29563	0.804724	0.897719	1.50212	1.41711	0.71719	1.22532
0.645366	1.8447	1.57385	0.930424	0.458171	0.693025	1.74005	0.595929	1.65862
1.42369	1.28601	0.472302	0.972886	0.598277	1.2163	1.49935	0.837595	1.71347
0.512241	1.37503	1.77858	0.748972	0.935067	1.43809	1.71292	0.792984	1.81903
0.854138	1.85822	0.184039	0.735949	0.268811	1.00536	1.05474	0.556842	1.68561
1.28007	1.48697	0.748365	0.520466	0.930861	1.46551	1.11576	0.905532	1.93831
0.991387	1.76017	1.56044	0.815811	0.841482	1.19905	1.00561	0.584757	1.03032
0.798115	1.57787	1.30083	0.734165	0.80554	1.33882	1.81028	0.878189	1.73284
1.37887	1.44053	0.630511	0.841846	0.286921	1.18589	1.26098	0.785782	1.62948
1.44866	1.22745	1.98956	0.547987	0.42804	1.15666	1.15	0.51665	1.98189
1.53799	1.43737	1.48296	0.940483	0.852145	0.542431	1.99607	0.689838	1.86909
1.55042	1.15287	0.613512	0.551364	0.278539	1.73587	1.31333	0.932789	1.66167
0.76063	1.36109	0.0234624	0.604223	0.579272	0.501085	1.2013	0.601686	1.06599
1.18673	1.73529	1.78573	0.661488	0.824616	1.06954	1.72386	0.99798	1.47192
1.44024	1.56406	0.558012	0.825868	0.617802	1.76958	1.65608	0.680242	1.35133
1.54746	1.02632	0.543366	0.703288	0.66045	1.12387	1.83874	0.808772	1.19265
1.00346	1.94339	0.627828	0.910214	0.719939	1.97036	1.60987	0.524335	1.75271
1.96786	1.09298	0.288134	0.982676	0.037364	1.20608	1.02434	0.862793	1.05424
0.63083	1.58268	0.52325	0.834058	0.273998	1.23277	1.92353	0.972255	1.3546
1.3438	1.34794	0.894301	0.92229	0.341369	1.45199	1.08596	0.781938	1.1373
1.3623	1.31443	1.8619	0.707091	0.205565	0.880077	1.08056	0.606168	1.25555
1.40521	1.03704	0.886571	0.522614	0.653134	1.0935	1.17001	0.812402	1.11246
0.753284	1.05767	0.124258	0.688874	0.20895	0.993584	1.89533	0.913	1.57305
1.02765	1.12636	1.38191	0.621377	0.56383	0.969595	1.31997	0.852244	1.71455
1.77465	1.99254	0.486921	0.738618	0.848879	0.704995	1.21624	0.937476	1.92747
1.10498	1.19669	1.27704	0.720369	0.0850314	0.845397	1.34906	0.732325	1.11934
1.94972	1.89011	0.693418	0.75605	0.642826	1.36264	1.25813	0.898045	1.61518
1.59201	1.65425	1.22617	0.521814	0.401024	1.95632	1.12101	0.505697	1.69572
1.84909	1.14232	1.01869	0.519149	0.175237	1.99102	1.55504	0.652755	1.08123
0.703866	1.41557	1.58736	0.790369	0.227813	1.62264	1.32451	0.920235	1.89336
1.97675	1.45336	1.07111	0.755026	0.597505	1.40322	1.05037	0.500218	1.54778
1.19633	1.19297	1.37919	0.549597	0.0123167	1.37478	1.65294	0.897238	1.43173
1.05123	1.1512	1.16771	0.699866	0.588675	0.942574	1.75695	0.83935	1.76365
0.503391	1.01493	0.225485	0.824325	0.450017	1.94195	1.30349	0.719349	1.20213
1.33107	1.64584	1.84878	0.613926	0.43908	1.2131	1.952	0.668935	1.07367
0.948646	1.25656	0.235054	0.858177	0.728161	1.9212	1.69116	0.943528	1.84783
1.11872	1.13979	1.76586	0.962404	0.832323	0.790764	1.65903	0.519184	1.41257
0.667588	1.30668	0.967207	0.670037	0.834265	0.708636	1.46242	0.79318	1.14458
0.627885	1.22539	1.31712	0.706316	0.985001	1.05846	1.06426	0.887091	1.03721
0.511685	1.07867	0.217668	0.593095	0.818218	1.29907	1.87945	0.74796	1.32936
1.00847	1.62076	1.57945	0.505796	0.432053	1.23154	1.53478	0.807336	1.93629
1.7876	1.93133	1.41972	0.501493	0.632568	1.84006	1.26476	0.604395	1.46704
1.67655	1.58691	0.209956	0.819266	0.474099	1.12954	1.84817	0.577705	1.32072
0.773453	1.44269	0.566983	0.854627	0.769287	1.02476	1.66188	0.591285	1.98925
1.24232	1.55692	0.602494	0.74476	0.346437	0.961447	1.95544	0.986348	1.23968
1.63488	1.79999	0.445836	0.690679	0.740097	1.10633	1.03137	0.70201	1.71188
0.835127	1.39824	1.50364	0.849048	0.485044	0.541487	1.29269	0.968375	1.53612
0.983609	1.88302	1.62218	0.926639	0.807083	1.63583	1.24915	0.685691	1.40694
0.876768	1.65092	0.0942222	0.5943	0.198275	0.531371	1.05967	0.814497	1.36498
1.30585	1.2524	1.68715	0.696453	0.564874	1.47005	1.63524	0.726238	1.2909
1.76072	1.30133	0.721394	0.966021	0.644907	0.514465	1.40629	0.634275	1.91979
1.94506	1.07386	0.956276	0.907915	0.604232	0.602863	1.72763	0.771484	1.01004
0.729519	1.8736	0.0758073	0.643165	0.00100209	0.665289	1.49079	0.596337	1.31327
1.86241	1.97483	1.28189	0.936086	0.0166831	1.41136	1.18706	0.630793	1.44632
1.96279	1.21651	0.574128	0.506549	0.55802	1.94902	1.77202	0.621589	1.96659
1.04043	1.06648	1.96891	0.752571	0.525412	1.17641	1.23624	0.562917	1.88252
1.32093	1.9066	0.47005	0.665636	0.219414	1.57371	1.60798	0.942245	1.89873
1.94851	1.1561	0.438061	0.970573	0.586316	0.557104	1.16501	0.512221	1.15907
1.24646	1.43907	0.859034	0.619522	0.310188	1.49301	1.37848	0.637509	1.85063
0.98864	1.1111	1.71098	0.502671	0.614983	1.7428	1.11795	0.578244	1.24127
1.70976	1.99652	0.837349	0.559961	0.396254	0.784959	1.45618	0.616539	1.35357
1.60809	1.24692	0.911942	0.807917	0.545796	0.633513	1.6828	0.694149	1.58577
1.70398	1.92059	1.47445	0.667656	0.330844	1.0256	1.89732	0.620235	1.72543
0.600817	1.53696	1.87209	0.708141	0.949291	1.22182	1.94659	0.909224	1.1603
1.82516	1.09564	1.32205	0.850148	0.531015	0.719593	1.09335	0.679763	1.37316
1.09421	1.67446	1.33281	0.94501	0.62081	0.679679	1.62974	0.859443	1.53921
1.73612	1.64321	1.22202	0.83274	0.164893	1.43268	1.15723	0.65157	1.52489
1.15645	1.7674	1.02406	0.917897	0.696833	1.00325	1.56324	0.656455	1.59524
1.80106	1.59239	1.78879	0.693749	0.937402	0.983796	1.23089	0.883682	1.35979
1.83872	1.90512	1.85366	0.983331	0.384131	1.39084	1.98373	0.558714	1.6524
1.84356	1.11648	1.86627	0.715744	0.580558	0.58103	1.63623	0.716558	1.21317
0.97923	1.07711	0.461371	0.846959	0.919931	1.68646	1.63313	0.629334	1.13808
1.91534	1.41981	1.46764	0.555854	0.444821	1.69058	1.07591	0.727269	1.08
1.72809	1.86675	0.821192	0.845801	0.229445	1.54199	1.02762	0.566327	1.20604
0.902746	1.27273	0.673619	0.868025	0.294881	1.19445	1.47061	0.658331	1.60118
0.546735	1.98572	0.730133	0.785822	0.0480351	0.837667	1.26747	0.884797	1.2771
0.525728	1.16855	1.4942	0.659122	0.24922	1.06655	1.91961	0.746105	1.60632
1.52111	1.62514	1.00852	0.736271	0.251635	1.31486	1.53792	0.703652	1.01354
1.22742	1.12235	0.77658	0.60842	0.259397	1.16374	1.46976	0.861978	1.24263
1.21358	1.18511	0.371524	0.800436	0.866086	1.11388	1.02065	0.95628	1.83414
1.42007	1.8314	0.606658	0.669005	0.424082	1.75513	1.68501	0.851718	1.26981
1.19157	1.65668	0.38833	0.955109	0.947811	1.76742	1.66315	0.594699	1.7764
1.83238	1.14987	0.336862	0.909886	0.237662	1.81635	1.48722	0.961094	1.86196
1.07814	1.31871	0.0278501	0.779553	0.751826	0.588187	1.99401	0.93513	1.50592
1.0613	1.49217	0.0362651	0.934621	0.846871	0.957088	1.2815	0.928316	1.82233
1.45506	1.48828	1.04811	0.683079	0.319463	1.93228	1.42239	0.669415	1.14009
0.643831	1.83808	1.50998	0.974066	0.0538612	1.51684	1.94484	0.574494	1.2934
1.69954	1.95903	1.13608	0.959224	0.963178	1.78224	1.48843	0.748932	1.4501
1.39758	1.41322	1.20163	0.663169	0.206478	1.82354	1.75295	0.922997	1.41589
1.22945	1.82481	0.584807	0.711079	0.78974	1.24644	1.91366	0.643457	1.46206
1.09346	1.35242	0.361126	0.731435	0.829093	0.936786	1.85186	0.953809	1.46049
0.723304	1.72387	1.63163	0.805758	0.0920967	1.04051	1.42079	0.63261	1.77254
1.12447	1.71598	0.78926	0.86982	0.850896	1.84583	1.2132	0.671454	1.87949
0.864701	1.44869	1.99785	0.702352	0.382225	1.73707	1.10011	0.90318	1.7643
1.48826	1.09977	0.0293867	0.956051	0.0621033	1.72576	1.56434	0.773726	1.51875
0.963558	1.14798	1.20729	0.716143	0.938172	1.49108	1.8683	0.58123	1.28592
1.87042	1.1674	0.970338	0.893792	0.200303	0.730914	1.12314	0.995735	1.34644
0.550013	1.33055	0.871888	0.623346	0.989376	1.44571	1.62702	0.969016	1.62752
0.57193	1.6944	1.38592	0.65718	0.630319	1.6521	1.70685	0.924478	1.34517
0.595849	1.1256	0.0683575	0.616164	0.409593	0.575358	1.36382	0.78727	1.15767
1.84678	1.26814	1.21608	0.724186	0.37134	0.82297	1.87137	0.794335	1.34986
1.42458	1.94061	0.794138	0.874732	0.0189918	1.72183	1.61055	0.918684	1.21508
1.3018	1.75374	0.324538	0.684369	0.307774	1.69887	1.81527	0.947346	1.99852
0.612933	1.20469	0.255745	0.585166	0.612377	1.06398	1.85378	0.975185	1.32613
1.38189	1.78653	0.292111	0.838438	0.526616	1.6762	1.41076	0.885135	1.6055
1.96493	1.69934	1.92664	0.641736	0.115261	1.42628	1.87658	0.802563	1.45223
0.725505	1.39588	0.811424	0.792217	0.651739	1.28597	1.80145	0.860675	1.80056
0.552922	1.85776	1.18666	0.885364	0.031856	1.09621	1.76284	0.60887	1.59863
0.518992	1.42694	1.67988	0.895309	0.898808	1.67263	1.81229	0.963554	1.36822
1.55594	1.29502	1.39012	0.840012	0.717468	1.77414	1.19403	0.800752	1.27317
1.48168	1.55022	0.707519	0.842246	0.801483	0.621017	1.62378	0.89226	1.31987
1.93277	1.18673	1.13388	0.527648	0.952764	1.56697	1.6961	0.991305	1.53428
1.26511	1.57098	1.78193	0.767758	0.360057	0.746337	1.11131	0.506161	1.29535
1.64206	1.01751	1.43735	0.963592	0.594489	1.44054	1.33397	0.92552	1.47216
1.55998	1.70461	0.365918	0.512687	0.965717	1.32988	1.34103	0.774123	1.16991
1.52933	1.23157	1.03102	0.591326	0.959109	1.87543	1.09065	0.54389	1.54386
1.79627	1.94988	1.85905	0.636264	0.763957	1.46224	1.15439	0.80947	1.25648
0.969005	1.82369	1.51263	0.705195	0.746326	1.64326	1.57377	0.687444	1.96999
0.501511	1.82995	1.8317	0.927067	0.954853	1.66327	1.76094	0.646311	1.85598
0.747439	1.16126	0.323875	0.532042	0.576963	1.80446	1.77841	0.636219	1.64748
1.95755	1.83635	0.378327	0.791467	0.478683	0.546938	1.65106	0.85035	1.70959
1.53362	1.06156	1.76281	0.5444	0.648448	1.28606	1.68641	0.568605	1.92171
1.29887	1.77578	1.25657	0.787497	0.611256	1.013	1.8838	0.906667	1.05656
0.602496	1.54118	1.97394	0.596225	0.00453826	1.2579	1.51022	0.600632	1.73995
0.654754	1.0968	1.60523	0.786957	0.86881	1.8527	1.5687	0.546259	1.77966
0.71633	1.68276	1.45914	0.897569	0.915021	1.89357	1.07352	0.875529	1.29898
1.29052	1.87926	1.02393	0.745612	0.845966	1.28147	1.18978	0.555811	1.95332
0.736215	1.81614	1.17748	0.709317	0.143771	1.05181	1.1755	0.866454	1.55043
1.27683	1.73097	0.467103	0.727936	0.678674	0.818085	1.52168	0.614218	1.95171
0.848063	1.12031	0.158932	0.546151	0.0552656	1.03309	1.87408	0.545174	1.89128
0.920665	1.62367	0.880976	0.941087	0.672989	0.862423	1.94286	0.822914	1.756
1.71432	1.79429	1.5503	0.650658	0.54111	0.918236	1.02965	0.818512	1.2704
1.71804	1.7925	1.1315	0.929268	0.320092	0.815549	1.95914	0.827875	1.51088
