# Supplementary material for: The Potential Mechanisms behind Loperamide-Induced Cardiac Arrhythmias Associated with Human Abuse and Extreme Overdose
Source: Biomolecules. 2023 Sep 6;13(9):1355. doi: 10.3390/biom13091355 (PMC10527387; doi:10.3390/biom13091355)
Supplement: Supplementary file 1 [file biomolecules-13-01355-s001.zip › biomolecules-2579120-supplementary/Supplement Table S4-Hydroxyzine.xlsx]

## Sheet: Sheet1
	DO NOT ALTER THIS ROW	Version:	1
DO NOT ALTER THIS COLUMN	Drug Name		2-Hydroxyzine	2-Hydroxyzine	2-Hydroxyzine	2-Hydroxyzine
	Concentration		0.013	0.026	0.039	0.13
I;Ca_o	Ca_o	(population value is 1.8)	1.8	1.8	1.8	1.8
I;K_o	K_o	(population value is 5.4)	5.4	5.4	5.4	5.4
I;Na_o	Na_o	(population value is 140)	140	140	140	140
P;GNa	GNa	Hill Coeff.	1	1	1	1
		IC50 (μM)	13.3	13.3	13.3	13.3
P;GNaL	GNaL	Hill Coeff.	1	1	1	1
		IC50 (μM)	5.8	5.8	5.8	5.8
P;Gto	Gto	Hill Coeff.	1	1	1	1
		IC50 (μM)	10.1	10.1	10.1	10.1
P;GKr	GKr	Hill Coeff.	1	1	1	1
		IC50 (μM)	0.39	0.39	0.39	0.39
P;GKs	GKs	Hill Coeff.	1.09	1.09	1.09	1.09
		IC50 (μM)	infinity	infinity	infinity	infinity
P;GK1	GK1	Hill Coeff.	1.09	1.09	1.09	1.09
		IC50 (μM)	infinity	infinity	infinity	infinity
P;Gncx	Gncx	Hill Coeff.	1.09	1.09	1.09	1.09
		IC50 (μM)	infinity	infinity	infinity	infinity
P;Pnak	Gnak	Hill Coeff.	1.09	1.09	1.09	1.09
		IC50 (μM)	infinity	infinity	infinity	infinity
P;PCa	PCa	Hill Coeff.	1	1	1	1
		IC50 (μM)	8.6	8.6	8.6	8.6
S	Relaxation Period	Strength (scale)	0	0	0	0
		Duration (ms)	0	0	0	0
		Freq. (Hz)	1	1	1	1
		Cycles	500	500	500	500
		β-Adrenergic stimulus	FALSE	FALSE	FALSE	FALSE
S	Stimulus Period	Strength (scale)	1	1	1	1
		Duration (ms)	0.5	0.5	0.5	0.5
		Freq. (Hz)	1	1	1	1
		Cycles	500	500	500	500
		β-Adrenergic stimulus	FALSE	FALSE	FALSE	FALSE
